# Supplementary material for: Renal allograft function in kidney transplant recipients infected with SARS-CoV 2: An academic single center experience
Source: PLoS One. 2021 Jun 10;16(6):e0252979. doi: 10.1371/journal.pone.0252979 (PMC8191896; doi:10.1371/journal.pone.0252979)
Supplement: S1 Data — (XLSX) [file pone.0252979.s001.xlsx]

## Sheet: Sheet1
	Patient Demographics and Immunosupression																On Presentation									Results				Outcomes
	Age	Gender	Race/ethnicity (American Indian/Alaska Native, Asian, Black/African American, Hispanic/Latino, Native Hawaiian/Pacific Island, White)	Relevent Risk Factors (in addition to transplant, IS, Stage 3 CKD) (eg. HTN, DM, CV disease, cancer, HIV, pulm disease, CKD, AGE >55)	BMI Category	Transplanted Organs	Years Post Txp	Transplanted within last year	Treated for rejection within last year	Baseline Cr	Baseline eGFR	Immunosupression (prior to hospitalization)	IS (during hospital course)	Modified IS (at discharge)		Successful outpatient management	Fever (>)	Cough	SOB	Fatigue	Myalgia/Body Aches	GI (eg. Diarrhea)	Mental Alteration	Dysgeusia/Anosmia		Co-infection	Imaging (on presentation)	Proteinuria (0=no, 1=yes)		Length of Hospital Stay	Required rehospitalization (For COVID or related sequela)	Rehospitalized (within 90 days)(0=no, 1=yes, 2=deceased)	ICU	Intubation	Treatment ("SARS Covid directed therapy")	Empiric Treatment ('CAP coverage')	Peak SCr [Within 90 days of positive test]	Lack of 2 Negative Tests [AFTER 90 DAYS] (0=lack, 1=has two negative tests, 2=deceased before neg)	SCr [AFTER 90 DAYS]	eGFR [AFTER 90 DAYS]	% change in eGFR [AFTER 90 DAYS]	Length of Documented Infection (First positive NAAT to first negative, second negative)	sCr (after two negatives)	eGFR (calculated based on sCr after 2 negatives)	% change in eGFR	Worsening kidney function (placed on dialysis during hospital course or at discharge)	Worsening kidney function (biopsy during hospital course)	Worsening kidney function (AKI on CKD)	Mortality
	48	female	Black/African American	HTN	Overweight [29.26]	kidney	7y 5m	no	no	1.3	56	Mycophenolate Sodium (720 mg, BID), Sirolimus (2 mg, QD), prednisone (5 mg QD)	Stop MMF, continue sirolimus, continue prednisone	sirolimus dose decreased to 1.5mg QD, resume cellcept 2 weeks after clinically recovered		no	yes	yes	yes	yes	no	no	yes, "dizziness", HA	no		Pseudomonas ventilator-associated pneumonia	Multifocal bilateral groundglass and consolidative opacities	0		33 days	no	0	yes	yes	Remdesivir and tocilizumab (+inhaled colistin)	Yes (Cefepime, Azithro, Vanc, linezolid)	2.19	1	1.38	52	-7.14286	84, 89	1.38	52	-7.14286	no	no	yes	no
	50	female	Hispanic/latina	HTN, T2DM	Normal [24.02]	kidney	2y 11m	no	no	0.7	110	Tacrolimus (1.5 mg BID), Mycophenolate (750 mg BID)	MMF was reduced to 250mg BID, tacrolimus was continued at 1.5mg BID	MMF 250 mg BID, tacrolimus 1 mg BID		no	yes	yes	yes	yes	no	no	no	yes		Medullary polyoma virus infection on biopsy (BKquant negative)	bilateral multifocal reticular and airspace opacities	1		5 days	no	0	no	no	none	no	0.87	0	0.7	101	-8.18182	Not yet (+ 5/19)				no	yes (indication: proteinuria, dx: MILD BORDERLINE CELLULAR INFILTRATES, MILD PODOCYTOPATHY, POSSIBLY RELATED TO COVID-19 INFECTION, MILD ARTERIOSCLEROSIS, MILD CHRONIC FOCAL TUBULO-INTERSTITIAL DISEASE (10%), AND MEDULLARY POLYOMA VIRUS INFECTION)	no	no
	61	male	Black/African American	HTN, T2DM, age	Overweight [25.50]	kidney (failed)	4y 2m	no	no	6 (Currently on HD)	11	Tacrolimus (3 mg BID) (for possible future transplant)	continue tacrolimus	continue tacrolimus		no	yes	yes	yes	yes	no	yes	no	yes		none	bilateral pulmonary opacities	0		14 days	no	0	yes	no	Sarilumab trial, plaquenil [Hydroxychloroquine] (d/c'ed)	yes (Vanco/Zosyn)	11.05	1				57, 68	8.63	7	-36.3636	yes [HD initiated 3/11 (after first hospitalization, COVID test still neg)]	no	no	no
	50	female	Black/African American	HTN, CKD	Obese Class II [37.82]	kidney (failed), kidney	10y 9m	no	no	2.5	25	Tacrolimus (4 mg BID), Mycophenolate (750 mg BID)	tacro to 3 mg BID, Mycophenolate lowered to 250 mg BID	Reduce tacrolimus level to (3.5mg BID) Reduced Mycophenolate dosing (250 mg BID)		no	yes	no	yes	yes	yes	yes	no	no		none	bibasilar hazy opacities	1		13 days	no	0	no	no	none	no	6.01	0	4.81	11	-56	Not yet (+4/20) (still + 6/2)				no	yes (indication: AKI on CKD stage 3-4 associated with nephrotic range proteinuria, dx: collapsing FSGS(COVID))	yes	no
	60	female	Hispanic/Latina	HTN, age, Hx pulm disease	Overweight [27.64]	kidney	7y 6m	no	no	1.6	35	Mycophenolate Sodium (180 mg QAM 360 mg QPM), tacrolimus (0.5 mg BID), prednisone ( 5 mg QD)	reduce MPA to 180 mg BID, continue prednisone and tacrolimus	MPA (180 mg BID), continue tacrolimus (0.5 mg BID), continue prednisone (5 mg QD)		no	yes	yes	yes	yes	yes	no	yes (HA)	no		none	patchy mid to lower lung predominant airspace opacities	0		8 days	yes	1	no	no	none	yes (ceftriaxone and azithromycin)	2.1	0	1.9	28	-20	Not yet (+5/28)				no	no	yes	no
	45	male	Hispanic/latino	HTN, CKD	Normal [24.61]	kidney	1y 8m	no	no	1.3	66	tacrolimus (1 mg BID), mycophenolate mofetil (1000 mg BID), belatacept/Nulojix (250 mg Q 2 weeks)	Tac (HOLD, then .5mg BID), MMF (250 mg BID), belatacept (HOLD)	tacrolimus (0.5mg QD), mycophenolate mofetil (250 mg BID), belatacept/Nulojix (HOLD)		no	yes	yes	yes	no	yes	yes	no	no		none	Bilateral multifocal airspace opacities	0		10 days	no	0	no	no	none	yes (azithromycin, zosyn, cefixime, vanco)	1.4	0	1.24	70	6.06061	(+5/5) [28, second negative not yet]				no	no	no	no
	63	male	Black/African American	age, HTN, T1DM	Underweight [18.03]	kidney, pancreas	23y 4m (2/3/1997)	no	no	2.7	28	Mycophenolate mofetil (250 mg BID), sirolimus (6 mg QD)	Continue MMF, Sirolimus	Continue MMF, Sirolimus		no	no	no	yes	yes	no	no	yes	no		none	Patchy ground-glass opacities	0		4 days (left AMA)	yes	1	yes	no	none	No	2.92	1	2.7	28	0	34, 60	2.22	36	28.5714	no	no	yes	no
	52	female	White/caucasian	CKD, T1DM, HTN	Overweight [25.77]	kidney, pancreas	8y, 5y 7m	no	no	1.5	40	cyclosporin (75mg QD), mycophenolate sodium (360 mg BID)	[n/a]	[n/a]		yes	yes	yes	yes	no	yes	yes	no	no		none	[n/a]	0		[n/a]	no	0	[n/a]	[n/a]	none	[n/a]	1.5	0	1.4	43	7.5	Not yet (+3/27)				[n/a]	[n/a]	[n/a]	no
	58	male	Black/African American	HTN, T2DM, CKD, age	Obese Class I [32.73]	kidney	14y 2m	no	no	1.7	50	mycophenolate mofetil (500mg BID), prednisone (30mg QD *gout), tacrolimus (2 mg BID)	hold MMF, tacro increased (4mg BID then 3mg BID), prednisone taper to 20mg QD	resume MMF (500mg BID), tacrolimus (3mg BID), continue prednisone (20mg QD)		no	yes	yes	yes	yes	yes	yes	no	no		none	patchy airspace disease bilaterally	0		17 days	no	0	yes	yes	Sarilumab trial	Yes (CTX/azithro)	2.5	0	1.58	55	10	108, 125	1.58	55	10	no	no	yes	no
	50	male	White/caucasian	CV Disease, CKD, T2DM, HTN	Obese Class II [36.94]	kidney	1y 11m	no	yes	2.5	29	Prednisone (10mg QD), tacrolimus (2mg QD), mycophenolate mofetil (750mg QAM 1000mg QPM)	MMF (decrease (500mg BID, then 250mg BID, then hold completely), continue tac, continue prednisone	Continue tac, continue prednisone, hold MMF		no	yes	yes	yes	yes	no	yes	yes ("light-headed", "vertigo", "dizzy")	yes		none	Diffuse bilateral interstitial and hazy airspace opacities	1		[Loyola] 5 days	yes	0	no	no	Plaquenil [Hydroxychloroquine] (discontinued)	no	3.26	0	3.28	21	-27.5862	119, 120	?(not yet stable, recent AKI)			no	no	yes	no
	63	female	Hispanic/Latina	age, T2DM, HTN, CV Disease	Obese Class II [36.58]	kidney, liver	2y 11m, 19y 10m	no	no	0.8	78	mycophenolate (1000mg BID), tacrolimus (1mg BID)	MMF (decrease to 500mg BID, outpatient)	continue tac, continue lowered MMF		yes	yes	yes	no	yes	yes	yes	no	yes		none	[n/a]	0		[n/a]	no (+ED)	0	[n/a]	[n/a]	none	[n/a]	0.83	0	0.76	83	6.41026	Not yet (+4/30)				no	no	no	no
	22	female	White/caucasian	CKD, HTN	Normal [21.47]	kidney	11m	yes	yes (Tx: solumedrol)	1.7	42	mycophenolate (750mg BID), prednisone (5mg QD), tacrolimus "Envarsus" (8mg QD)	MMF (decrease to 250 BID, then hold), tacrolimus (decreased to 3mg QD, then increased progressively to 8mg QD), prednisone (continue)	continue prednisone, hold MMF, continue tac (8mg QD)		no	yes	no	yes	yes	no	yes	no	no		1. EBV+ B-cell post-transplant lymphoproliferative disorder (PTLD) 2. oral/esophageal Candidiasis	hypermetabolic patchy consolidative opacities in the periphery of the bilateral lower lobes [PETCT]	0		23 days	no	0	no	no	none	no	3.68	1	2.41	28	-33.3333	29, 30	1.87	37	-11.9048	no	no	yes	no
	55	male	Asian	T2DM, HTN, cancer (multiple myeloma), CV disease (Afib, HFpEF), CKD	Obese Class I [30.72]	kidney (failed), kidney	23y 3m, 15y 6m	no	no	1.9	39	tacrolimus (0.5mg BID)	reduced tacrolimus (0.5mg QD), then resume home dose (0.5mg BID)	continue tacrolimus (0.5mg BID)		no	yes	yes	yes	yes	yes	yes	yes (HA)	no		none	Bilateral mid to lower lung predominant peripheral airspace opacities	0		29 days	no	0	yes	no	Sarilumab trial	yes (cefepime +azithro)	2.26	1	2.04	36	-7.69231	48, 53	2.08	35	-10.2564	no	no	yes	no
	52	female	White/caucasian	CKD, cancer (kidney), HTN	Normal [20.48]	kidney	11y 10m	no	no	0.8	85	MMF (500mg QAM 750mg QPM), Sirolimus/Rapamune (3mg QD)	[n/a]	reduce MMF (500mg BID) (outpatient)		yes	yes	no	yes	yes	yes	yes	no	yes		none	[n/a]	0		[n/a]	no	0	[n/a]	[n/a]	none	[n/a]	0.79	0	0.8	85	0	Not yet (+5/20)				no	no	no	no
	60	male	White/caucasian	age, HTN, CKD	Obese Class I [30.02]	kidney	19y 7m	no	no	1.5	50	Mycophenolate/Cellcept (750mg BID), tacrolimus/Prograf (1mg BID)	reduce MMF (500mg BID, then 250mg BID) (outpatient then inpatient), reduce tacrolimus (0.5mg BID)	MMF (250 BID), Tacrolimus (hold 2 doses, then resume at reduced 0.5mg BID)		no	yes	yes	yes	yes	no	yes	yes (HA)	no		none	patchy airspace disease in the right lower lobe and at the lateral aspect of the right lung	0		3 days	no	0	no	no	none	yes (CTX and azithromycin)	1.82	1	1.32	58	16	79, 83				no	no	yes	no
	32	female	Hispanic/Latina	HTN, CKD	Overweight [29.94]	kidney (failed), kidney	6y 6m, 11m	yes	no	1.6	42	tacrolimus (8mg BID), Mycophenolate sodium/Myfortic (720mg BID), Prednisone (5mg QD)	tacrolimus (decrease to 6mg BID, then 5mg BID), Mycophenolate (continue), prednisone (continue, then d/c and give IV steroids)	tacrolimus (5mg BID), Mycophenolate (720mg BID), prednisone (taper back down from 100mg QD to 10mg QD)		no	yes	yes	yes	no	yes	no	yes (HA)	no		Trichomononiasis (urine) (Tx: Metronidazole)	[clear]	1		8 days	yes	1	no	no	none	no	12.26	0	2.87	21	-50	Not yet (+5/26)				no	yes (indication: AKI on CKD3, elevated SCr, dx: moderate cellular rejection, moderate arteriosclerosis, acute and chronic tubulo-interstitial disease (~25%) and residual pyelonephritis)	yes (beginning pre-hospitalization), "acute rejection"	no
	67	male	Black/African American	age, ESRD (transplanted, now with rejection on RRT), T2DM, HTN, CV disease (Afib, HFpEF, CAD)	Obese Class I [34.36]	kidney	2y 6m	no	yes	6	10	Tacrolimus (7mg BID), Prednisone (20mg QD, tapering down), Azathioprine (50mg QD)	Discontinue azathioprine, decrease tacrolimus (7mg BID, to 4mg BID), continue prednisone taper (20mg QD, to 10mg QD, to 5mg QD)	tacrolimus (4mg BID), prednisone (5mg QD)		no	yes	yes	yes	no	no	no	no	no		VRE, Pseudomonas aeruginosa (urine), Toxigenic Clostridium difficile (stool)	extensive airspace opacities throughout both lungs	1		28 days	yes	1	yes	yes	Convalescent Plasma	yes (vancomycin, Zosyn and azithromycin)	7.92	0	6.19	10	0	Unclear endpoint (+5/19)				no [rejection and reinitiated HD at hospitalization 3/20] [dialysis dependent]	No [performed at prior hospitalization, dx: moderate cellular rejection, moderate chronic tubulo-interstitial disease, mild to moderate ATN, moderate arteriosclerosis]	yes (due to hemodynamic ATN with COVID 19)	no
	53	male	Hispanic/Latino	HTN, CKD, cancer (kidney)	Normal [24.92]	kidney(failed), kidney	19y 10m, 5y 6m	no	no	1.85	41	Mycophenolate (1250mg BID), prednisone (5mg QD), tacrolimus (3.5mg BID)	Continue tacrolimus (3.5mg BID), continue prednisone (5mg QD), decrease MMF (500mg BID)	Mycophenolate (500mg BID), prednisone (5mg QD), tacrolimus (3.5mg BID)		no	yes	no	no	no	yes	yes	no	no		none	Bilateral peripheral patchy infiltrates	0		8 days	no	0	no	no	Remdesivir EUA	yes (ceftriaxone and azithromycin)	2.13	0	1.71	45	9.7561	Not yet (+5/22)				no	no	no	no
	40	male	Hispanic/Latino	HTN, CKD	Overweight [26.45]	kidney	5y 3m	no	no	0.9	106	MMF (750mg BID), tacrolimus (3mg QD)	[n/a]	Outpatient: Reduce MMF (500 BID), continue tacrolimus (3mg QD)		yes	yes	yes	no	yes	yes	no	yes (HA)	yes		none	[clear]	0		[n/a]	no	0	[n/a]	[n/a]	none	[n/a]	1	1	0.88	107	0.943396	24, 25	1	94	-11.3208	no	no	no	no
	60	female	Hispanic/latina	age, HTN, CKD	Obese Class I [33.07]	kidney	13y 2m	no	no	1.1	61	Mycophenolate sodium (360mg BID), tacrolimus (3mg BID)	decrease tacrolimus (2mg BID), decrease MMF (180mg BID)	continue decreased tacrolimus (2mg BID), continue decreased MMF (180mg BID)		no	no	yes	no	yes	no	yes	no	no		none	no infiltrates or pulmonary edema [non-NM imaging: Patchy small bibasilar pulmonary opacities]	1		5 days	no	0	no	no	none	no	2.45	1	1.12	53	-13.1148	47, 50	1.08	56	-8.19672	no	no	yes	no
	59	male	Hispanic/latino	age, HTN, T2DM, CKD	Obese Class I [32.5]	kidney	5y 10m	no	no	1	82	Mycophenolate sodium (540mg BID), belatacept/NULOJIX (500mg Q28 day))	Decrease MMF (180mg BID), hold belatacept	MMF (180mg BID, then resume 540 BID), resume belatacept after delay (~2 months)		no	yes	yes	yes	yes	no	yes	no	no		none	CT: Scattered multifocal airspace opacities	1		7 days [Loyola University]	no	0	no	no	none	yes (Azithromycin)	1.3	1	1.15	69	-15.8537	37, 39	1.15	69	-15.8537	no	no	yes	no
	43	female	Hispanic/latina	HTN, CKD	Obese Class I [33.53]	kidney	2y 7m	no	no	0.95	73	Mycophenolate (250 mg Q6 hr), Prednisone (5mg QD), tacrolimus (9mg QD)	Decrease MMF (250mg BID), continue prednisone (5mg QD), decrease tacrolimus (4.5mg BID, then 2mg BID)	Continue decreased MMF (250mg BID), continue decreased tacrolimus (2mg BID), continue Prednisone (5mg QD)		no	yes	yes	yes	yes	yes	yes	no	no		none	stable subtle bibasilar opacities	1		10 days	yes	1	no	no	none	no	1.46	1	1.39	46	-36.9863	72, 74	1.21	55	-24.6575	no	no	yes (Banff 1A rejection 6/23/2020 (tx: IV solumedrol followed by oral prednisone taper)	no
	68	male	Black/African American	HTN, T2DM, CV disease (CAD, afib), CKD, age	Normal [24.21]	kidney	10y [2010]	no	no	2.2	34	Mycophenolate (500mg BID), Prednisone (5mg QD), Tacrolimus (1mg BID)	hold Mycophenolate, prednisone (5mg QD, then hold when on 'stress dose steroids'), tacrolimus (1mg QAM 0.5mg QPM, then increase to 1mg BID, 1.5mg BID, 2mg BID)	[n/a]		no	no	yes	yes	yes	yes	yes	no	no		VAP (stenotrophomonas and pseudomonas), ESBL E. coli bacteremia, CMV viremia	Patchy bibasilar reticular and airspace opacities	1		41 days	[n/a]	2	yes	yes	none	yes (ctx/azithro)	4.32	2		15	-55.8824	[n/a] (+4/13, deceased 5/24)	[n/a]	[n/a]	[n/a]	Yes, CRRT	no	Yes, Acute Renal Failure	yes
	38	female	Black/African American	HTN, ESRD (on PD)	Underweight [18.37]	kidney (failed), kidney (failed)	11y 7m, 5y 3m	no	no	6	9	Mycophenolate (180 QD), prednisone (5mg QD), tacrolimus (1mg BID) (*note: discrepancy between NM and FA)	Mycophenolate (180mg BID, increase to 250mg BID), continue prednisone (to 7.5mg QD), tacrolimus (1mg BID)	Mycophenolate (180mg QD), prednisone (5mg QD), tacrolimus (1mg BID)		no	yes	yes	yes	yes	no	yes	no	no		none	Bilateral perihilar/bibasilar opacities	0		6 days [Franciscan Alliance] 2 days [Franciscan Alliance]	no	0	no	no	none	yes (Azithromycin and ceftriaxone)	11.2	1	13.46	4	-55.5556	50, 57	not yet			[n/a, on Peritoneal Dialysis prior]	[n/a, ESRD on PD]	[n/a, ESRD on PD]	no
	43	male	Black/African American	HTN, T1DM, CKD4	Normal [24.81]	kidney + pancreas	10y 10m	no	no	3	28	Mycophenolate (750mg BID), tacrolimus (5mg BID)	decrease Mycophenolate (500mg BID), decrease tacrolimus (3mg BID)	resume Mycophenolate (250mg BID), decrease tacrolimus (2mg BID)		no	yes	yes	yes	yes	no	yes	no	no		none	Small left lower lobe opacities	1		14 days	yes	0	no	no	none	yes (Azithromycin and ceftriaxone)	4.63	1	4.18	19	-32.1429	16, 19	4.02 (During acute hospitalization for stroke)	20	-28.5714	no (*HD initiated after subsequent hospitalization)	no	no	no
	40	male	Black/African American	CV disease (CAD, MI, PVC's), T2DM, CKD stage 3, Pulm disease (COPD), HTN	Obese Class III [40.79]	kidney	3y 8m	no	no	1.7	57	tacrolimus (6mg BID), mycophenolate (750mg BID),	tacrolimus (6mg BID), hold Mycophenolate	[n/a]		no	yes	no	yes	no	no	yes	yes (tonic-clonic seizures)	no		none	bilateral scattered alveolar densities compatible with bilateral pneumonia	1		6 days [Franciscan Alliance] (+4 day hospitalization 1 week earlier discharged with a pneumonia)	[n/a]	2	yes	yes	Plaquenil [Hydroxychloroquine] (discontinued), azithromycin (discontinued), Actemra (Tocilizumab)	yes (vancomycin zosyn, Tobramycin, and azithromycin)	5.5	2		14	-75.4386	[n/a] (+3/26, deceased 3/31)	[n/a]	[n/a]	[n/a]	yes (CVVHD, iHD)	no	yes	yes
	39	Female	Black/African American	CKD, HTN	Overweight [26.97]	kidney	5y 9m	no	no	1	82	Envarsus/tacrolimus (5mg QD), Mycophenolate (500mg BID), prednisone (5mg QD)	continue tacrolimus (5mg QD), decrease mycophenolate (250mg BID), continue prednisone (5mg QD)	tacrolimus (5mg QD), continue mycophenolate (250 BID), prednisone (5mg QD)		no	yes	no	yes	yes	yes	no	yes (HA)	yes		none	Left lung base opacity (**focal opacity atypical for COVID)	0		5 days	no	0	no	no	none	no	1.42	1	1.27	62	-24.3902	22, 27	1.18	67	-18.2927	no	no	no	no
	63	male	Black/African American	age, HTN, CKD Stage 5, T2DM, cancer (prostate)	Normal [21.86]	kidney	10y 11m	no	no	4	17	Mycophenolate (250mg BID), tacrolimus (2mg BID), prednisone (5mg QD)	Hold Mycophenolate, decrease tacrolimus (1mg BID), prednisone (5mg QD)	continue to hold Mycophenolate, tacrolimus (1mg BID), prednisone (5mg QD)		no	no	no	no	yes	yes	yes	yes (dizziness)	no		none	Patchy bilateral basilar predominant ground glass and airspace opacity	1		16 days	no	0	no	no	none	no	11.64	1	8.61	7	-58.8235	15, 20	4.69	14	-17.6471	Yes (HD), allograft failure	no	Yes, allograft failure	no
	65	male	Black/African American	age, HTN, CKD, pulm disease (ILD)	Overweight [25.37]	kidney (failed), kidney (failed), kidney	20y 9m, 13y 8m, 3m	yes	no	1.9	42	tacrolimus/Envarsus (12mg QD), Mycophenolate (250 BID), prednisone (10mg QD) [**medications adjusted in immediately preceeding hospitalization]	[n/a]	[n/a]		yes	no	no	yes	no	no	no	no	no		[n/a]	[n/a]	1		n/a [5 day hospitalization 1 week before positive test]	yes	1	[n/a]	[n/a]	[n/a]	[n/a]	2.11	1	1.74	47	11.9048	37, 41	1.62	51	21.4286	no	no	no	no
	36	female	Black/African American	CKD, T2DM, HTN, CV disease (PAD, CAD, LVH), pulm disease (asthma)	Obese Class II [37.39]	kidney	3y 2m	no	yes	1.7	44	tacrolimus/Envarsus (9mg QD), mycophenolate (1000mg BID), prednisone (5mg QD)	reduce tacrolimus (5mg QD), reduce mycophenolate (500mg BID)	tacrolimus (5mg QD), continue mycophenolate (500mg BID)		no	yes	no	no	yes	yes	yes	yes (HA)	yes		E. coli (UTI)	Bilateral streaky opacities	0		3 days	yes	0	no	no	none	yes (ceftriaxone)	2.29	1	2.29	31	-29.5455	58, 65	2.29 (During acute hospitalization for chest pain)	31	-29.5455	no	no	yes	no
	46	male	Hispanic/latino	HTN, T2DM, CKD	Overweight [28.19]	liver (failed), liver (failed), liver and kidney	6y 3m, 6y 2m, 5y 6m	no	no	2.1	37	tacrolimus (3mg BID), Mycophenolate (750mg BID), prednisone (5mg QD)	[n/a]	[n/a]		yes	yes	no	no	no	yes	no	no	no		none	[n/a]	1		[n/a]	no	0	[n/a]	[n/a]	[n/a]	[n/a]	2.27	0				Not yet (+4/28)				no	no	no	no
	45	male	Black/African American	HTN, CKD III/IV, CV disease (LV hypertrophy, mild mitral and aortic regurgitation)	Obese Class III [43.8]	kidney	2y 5m	no	yes	6	12	[monthly IVIg treatment @ UoC] Mycophenolate (500mg BID), prednisone (10mg QD), tacrolimus (18mg QD)	decrease Mycophenolate (250mg BID), continue prednisone (10mg QD), decrease tacrolimus (2mg QD)	Mycophenolate (250mg BID), prednisone (10mg QD), tacrolimus (18mg QD), hold IVIg temporarily		no	yes	yes	yes	yes	yes	no	no	no		none	patchy bilateral perihilar airspace disease	1		12 days	yes	1	no	no	Plaquenil/ Hydroxychloroquine, Zithromax/ azithromycin	yes (Azithromycin and ceftriaxone)	13.2	0	8.8	8	-33.3333	89, 109	12.03 (Subsequently hospitalizated)	5	-58.3333	yes (during second admit)	no	yes (at discharge: CKD stage V: nearing dialysis)	no
	44	male	Black/African American	HTN, DM, DV disease (CAD, Afib)	Obese Class I [31.53]	kidney (failed), kidney (failed), kidney and pancreas (kidney failed), kidney	22y 2m, 17y 11m, 11y 11m, 3y 3m	no	no	1.15	89	Mycophenolate (1000mg), prednisone (5mg QD), tacrolimus (6mg BID)	[n/a]	[outpatient: continue tacrolimus, continue prednisone, decrease MMF (500mg BID)]		yes	no	yes	yes	yes	yes	yes	no	no		none	[n/a]	0		[n/a]	no	0	[n/a]	[n/a]	[n/a]	[n/a]	1.25	1				34, 39	not yet			no	no	no	no
	61	male	Black/African American	HTN	Obese Class I [30.68]	Kidney	3y 1m	no	no	1.2	75	Imuran/Azathioprine (150mg QD), tacrolimus (8mg QD), and prednisone (2.5mg QD)	decrease Imuran/Azathioprine (75mg QD), decrease tacrolimus (7mg QD), and prednisone (2.5mg QD)	Azathioprine (75mg QD), tacrolimus (7mg QD), and prednisone (2.5mg QD)		no	no	no	yes	no	no	yes	no	no		no	Linear densities in both lung bases are consistent with atelectasis or fibrotic scarring	0		2 days	no	0	no	no	none	no	1.21	0	1.08	85	13.3333	96, 99	not yet			no	no	no	no
	46	female	White/caucasian	T1DM, HTN	Obese Class I [31.49]	kidney, pancreas	6y 8m, 4y 10m	no	yes (pancreas)	1.3	49	Tacrolimus (3mg BID), mycophenolate sodium (720mg BID)	reducce Tacrolimus (2mg BID), reduce mycophenolate sodium (360mg BID)	continue Tacrolimus (2mg BID), continue mycophenolate sodium (360mg BID)		no	yes	no	yes	yes	yes	yes	no	no		ESBL UTI (E. coli)	Left mid to lower lung predominant peripheral airspace opacities	0		10 days	no	0	no	no	none	yes (cefuroxime and azithromycin)	2.16	0	1.49	42	-14.2857	81, [second negative not yet] (+4/16)				no	no	yes	no
	49	male	Black/African American	HTN, T2DM, CV Disease (CAD, CHF NYHA class 1), CKD III	Obese Class II [37.21]	kidney	3y 1m	no	no	2.7	31	Mycophenolate (500mg BID), tacrolimus (3mg QD), prednisone (2.5mg QD), Belatacept (612.5mg)	reduce Mycophenolate (250mg BID), continue tacrolimus (3mg QD), continue prednisone (2.5mg QD), hold Belatacept next dose	continue Mycophenolate (250mg BID), continue tacrolimus (3mg QD), continue prednisone (2.5mg QD), hold Belatacept		no	yes	yes	yes	no	no	no	no	no		none	Mild left retrocardiac opacity and subtle hazy opacity in the lateral mid lungs	1		2 days [Franciscan Alliance], 2 days [NM], 3 days [Franciscan Alliance]	yes	1	no	no	Plaquenil/Hydroxychloroquin (400mg BID x2 doses, then 200mg BID for 4 more days)	no	3.1	1	3.1	26	-16.129	79, 81	3.01	27	-12.9032	no	no	yes (at third hospitalization)	no
	61	female	Asian	age, HTN, CKD III	Obese Class I [34.74]	kidney (failed), kidney	21y 5m, 9y 6m	no	no	1.3	44	Cyclosporin (50mg BID), prednisone (5mg QD), mycophenolate (500mg BID)	increase Cyclosporin (75mg BID), prednisone (5mg QD), hold mycophenolate	continue Cyclosporin (75mg BID), continue prednisone (5mg QD), hold mycophenolate		no	yes	yes	yes	yes	no	no	no	no		none	bilateral patchy infiltrates, Upper lung predominant consolidation	1		23 days [4 days Lutheran General/OSH + 19 days NM]	no	0	yes	yes	Remdesivir (10 days)	yes (vancomycin and cefepime)	1.92	1	1.47	38	-13.6364	83, 87	1.47	38	-13.6364	no	no	yes	no
	61	female	Hispanic/latina	age, T2DM, HTN, CKD III	Obese Class I [33.73]	kidney	10y	no	no	2.3	22	mycophenolate sodium (540mg BID), tacrolimus (3mg QD)	decrease mycophenolate sodium (180mg BID), decrease tacrolimus (2mg QD)	increase mycophenolate sodium (360mg BID), continue tacrolimus (2mg QD)		no	yes	no	no	no	yes	no	yes ('AMS')	no		none	Peripheral infiltrates seen bilaterally in the mid-lower lung fields	1		6 days	no	0	yes	no	none	yes (levaquin/azithro, ceftriaxone)	3.37	0	3.11	15	-31.8182	[not yet] (+5/11)				no	no	yes	no
	57	male	White/caucasian	age, HTN, DM	Overweight [29.21]	kidney	12y 3m	no	no	1.7	44	Mycophenolate (540 BID), sirolimus (alternating 2mg then 3mg daily)	[n/a]	[n/a]		yes	no	no	no	no	no	no	no	no		none	[n/a]	0		[n/a]	no	0	[n/a]	[n/a]	none	[n/a]	1.85	1	1.84	40	-9.09091	19, 24	1.69	44	0	no	no	no	no
	53	female	White/caucasian	HTN, CV disease (CAD)	Obese Class II [37.77]	kidney	1y 10m	no	no	1.7	34	mycophenolate (500mg BID) (*recently reduced), tacrolimus (3mg BID), prednisone (7.5mg QD)	reduce mycophenolate (500mg QAM 250mg QPM, then 250mg BID), reduce tacrolimus (2mg BID), continue prednisone (7.5mg QD)	increase mycophenolate (500mg BID), decrease tacrolimus (1.5mg BID), continue prednisone (7.5mg QD)		no	yes	yes	yes	yes	no	no	no	no		none	ill-defined hazy left basilar opacity	0		8 days	no	0	no	no	Remdesivir (5 days)	no	1.92	1	1.5	39	14.7059	Not yet (+5/31)				no	no	no	no
	30	male	Asian	HTN, T2DM	Normal [23.14]	kidney (failed), kidney	10y 2m, 6y 7m	no	no	1	101	MMF (540mg BID), tacrolimus (2.5mg BID), prednisone (5mg QD)	Hold MMF, modify tacrolimus (2.5mg BID, then 3mg BID), continue prednisone (5mg QD)	Resume MMF (540mg BID), continue tacrolimus (3mg BID), continue prednisone (5mg QD)		no	yes	yes	yes	no	no	no	no	no		[superinfection bacterial pneumonia]	bilateral interstitial opacities	0		[1 day at OSH] + 14 days at NM	yes	1	yes	yes	none	yes (Azithromycin and ceftriaxone)	1.69	1	1.16	84	-16.8317	41, 42	1 (after AKI, and stable at new baseline)	101	0	no	no	yes	no
	51	male	Black/African American	HIV, HTN	Overweight [29.79]	kidney	1y 6m	no	no	2.2	39	MMF (1000mg BID), tacrolimus (5mg QD)	[n/a]	[n/a]		yes	yes	yes	no	yes	no	no	no	yes		none	[n/a]	0		[n/a]	no	0	[n/a]	[n/a]	none	[n/a]	2.24	1	2.07	42	7.69231	70, 74	2.24	38	-2.5641	no	no	no	no
	33	male	Hispanic/latino	HTN, T1DM	Overweight [26.83]	kidney + pancreas	1y 1m	no	no	1.3	72	Mycophenolate (1000mg BID), tacrolimus (4mg BID)	[n/a]	[n/a]		yes	no	no	no	no	no	no	yes (HA)	yes		none	[n/a]	0		[n/a]	no	0	[n/a]	[n/a]	none	[n/a]	1.35	0	1.35	68	-5.55556	Not yet (+5/24)				no	no	no	no
	60	female	Hispanic/latina	age, T2DM, CKD III, HTN	Normal [23.05]	kidney	3y 1m	no	no	1.5	37	Azathioprine (125mg QD), tacrolimus (3mg QD), prednisone (4mg QD)	azathioprine (hold, then 50mg QD), modify tacrolimus (2mg QD, to 1mg QD), continue prednisone (4mg QD)	Azathioprine (50mq QD), tacrolimus (2mg QD), prednisone (4mg QD)		no	yes	yes	yes	yes	yes	yes	no	no		Adenovirus [NAT, Nasopharyngeal]	multifocal, peripheral patchy airspace consolidation… [groundglass appearance] [CT]	0		11 days	yes	1	no	no	Plaquenil	yes (azithromycin and cefepime)	2.07	1	1.6	35	-5.40541	45, 60	1.48	38	2.7027	no	no	yes	no
	68	female	Hispanic/latina	age, HTN, T1DM	Overweight [25.9]	kidney	7y	no	no	0.8	76	MMF (720 BID), tacrolimus (1mg BID)	hold MMF, increase tacrolimus (2mg BID), add dexamethasone (10 mg IV daily for 5 days)	continue to hold MMF, continue tacrolimus (2mg BID)		no	yes	yes	yes	no	yes	yes	no	yes		ventilator associated streptococcus viridans pneumonia (Viridans streptococcus, Endotracheal aspirate, culture), moderate yeast (Endotracheal aspirate, culture)	patchy opacities bilaterally	1		39 days	discharged to long term care facility and LTAC (Long Term Acute Care Hospital)	2	yes	yes	Plaquenil	Yes (azithromycin, zosyn (Piperacillin/ Tazobactam), IV vancomycin, Atovaquone)	1.88	2		27	-64.4737	[n/a] (+3/27, deceased 5/21)	[n/a]	[n/a]	[n/a]	no	no	yes	yes
	38	female	Black/African American	HTN, T1DM	Obese Class I [30.93]	kidney + pancreas	1y 7m	no	no	1.1	64	MMF (750mg BID), tacrolimus (1.5mg BID)	decrease MMF (250mg BID), continue tacrolimus (1.5mg BID)	MMF (250mg BID), tacrolimus (1.5mg BID)		no	yes	yes	no	yes	yes	yes	yes "lightheaded"	no		none	[clear]	0		2 days	no (ED+)	0	no	no	none	no	1.28	1	1.4	55	-14.0625	25, 31	1.3	52	-18.75	no	no	no	no
	72	female	Hispanic/latina	age, T2DM, HTN, CV disease (chronic diastolic heart failure)	Overweight [26.21]	kidney	4y 9m	no	no	0.8	74	MMF (500mg BID), tacrolimus/Envarsus (4mg QD)	Hold MMF then resume at (250mg BID), modify tacrolimus (4mg BID, then 4.5mg BID)	MMF (250mg BID), tacrolimus (4.5mg BID)		no	yes	yes	yes	yes	yes	no	no	no		VAP (Candida albicans on BAL, Tx: zosyn), UTI (E. coli, Candida albicans in urine, Tx: ceftriaxone)	Progressive bilateral airspace opacities	1		38 days	no	0	yes	yes	Remdesivir (10 days)	Yes (azithromycin, Cefuroxime) d/c'ed	1.24	0	0.75	80	8.10811	Not yet (+5/17)				no	no	yes	no
	59	female	White/caucasian	age, pulm disease (COPD), HTN, (+T1DM before transplant)	Overweight [29.44]	kidney + pancreas	11y 2m	no	no	1.25	47	MMF (1000mg BID), tacrolimus (4mg QAM, 3mg QPM)	decrease MMF (500mg BID), modify tacrolimus (4mg QAM, 3mg QPM, then 2mg QAM 3mg QPM)	continue MMF (500mg BID), decrease tacrolimus (2mg QAM, 3mg QPM)		no	no	no	no	yes	yes	yes	no	yes		none	1.4 cm left lung nodule secondary to primary or metastatic cancer cancer or an atypical infection	0		5 days	no	1	no	no	no	no	2.15	1	1.27	46	-2.12766	unclear endpoint (+4/27)				no	no	yes	no
	37	male	White/caucasian	HTN	Normal [24.39]	kidney	17y 1m	no	no	1.3	70	MMF (750mg BID), tacrolimus (2mg QAM, 1mg QPM)	reduce MMF (250mg TID, then hold completely, then restart 250mg BID) (*outpatient), continue tacrolimus (2mg QAM, 1mg QPM)	restart MMF (250 mg BID), continue tacrolimus (2mg QAM, 1mg QPM)		no	yes	yes	yes	yes	no	no	yes "HA, confusion, forgetfulness, dizzines"	no		none	[clear]	0		3 days	no (but + ED visit before hospitalization)	0	no	no	Plaquenil/hydroxychloroquine (5 day)	no	1.33	0	1.41	63	-10	Not yet (+3/16) (Ab + on 8/17)				no	no	no	no
	46	male	Black/African American	HTN	Overweight [27.3]	kidney	1y 6m	no	no	1.8	51	MMF (750mg BID), tacrolimus (4mg BID), prednisone (5mg QD)	[n/a]	[n/a]		yes	yes	no	no	yes	no	yes	no	no		C. diff in stool, Tx: Vancomycin	[n/a]	0		[n/a]	no	0	no	no	no	no	1.75	0	1.87	49	-3.92157	Not yet (42, x) (+5/19)				no	no	no	no
	75	female	Black/African American	DM, CV Disease (PVD), HTN, age (in a SNF)	Overweight [28.0]	kidney	10y 8m	no	no	1.3	46	MMF (1000mg BID), tacrolimus (3mg BID), prednisone (5mg QD)	[OUTSIDE HOSPITAL RECORD NOT ACCESIBLE]	[n/a]		no	[OUTSIDE HOSPITAL RECORD NOT ACCESIBLE]	[OUTSIDE HOSPITAL RECORD NOT ACCESIBLE]	yes	[OUTSIDE HOSPITAL RECORD NOT ACCESIBLE]	[OUTSIDE HOSPITAL RECORD NOT ACCESIBLE]	[OUTSIDE HOSPITAL RECORD NOT ACCESIBLE]	[OUTSIDE HOSPITAL RECORD NOT ACCESIBLE]	[OUTSIDE HOSPITAL RECORD NOT ACCESIBLE]		[OUTSIDE HOSPITAL RECORD NOT ACCESIBLE]	[OUTSIDE HOSPITAL RECORD NOT ACCESIBLE]			16 days [@South Shore]	[n/a]	2	[OUTSIDE HOSPITAL RECORD NOT ACCESIBLE]	[OUTSIDE HOSPITAL RECORD NOT ACCESIBLE]	[OUTSIDE HOSPITAL RECORD NOT ACCESIBLE]	[OUTSIDE HOSPITAL RECORD NOT ACCESIBLE]		2				[n/a] (+4/19, deceased 5/5/20)	[n/a]	[n/a]	[n/a]	[OUTSIDE HOSPITAL RECORD NOT ACCESIBLE]	[OUTSIDE HOSPITAL RECORD NOT ACCESIBLE]	[OUTSIDE HOSPITAL RECORD NOT ACCESIBLE]	yes
	56	male	Black/African American	age, HTN	Obese Class II [35.66]	kidney	342 days	yes	no	1.4	65	MMF (500mg QAM 750mg QPM), tacrolimus (9mg BID)	Decrease MMF (500mg BID), continue tacrolimus (9mg BID)	MMF (500mg BID), tacrolimus (9mg BID)		no	yes	yes	no	yes	yes	no	no	no		none	bilateral patchy opacities	1		4 days	no	0	no	no	no	yes (azithromycin and ceftriaxone)	2.01	0	1.82	47	-27.6923	Not yet (+5/30) (69,?)				no	no	yes	no
	60	male	White/caucasian	age, T1DM, HTN, CV Disease (s/p PCI with HFrEF), pulm disease (pulmonary fibrosis)	Normal [20.95]	kidney	34y (~1986)	no	no	1.8	35	Imuran/azathioprine (50mg QD), prednisone (5mg QD)	hold azathioprine, continue prednisone (5mg QD)	resume azathioprine (50mg QD), continue prednisone (5mg QD)		no	yes	yes	yes	no	yes	yes	yes "lightheadedness"	no		Yeast (YNCRY in sputum culture)	Bilateral predominantly peripheral reticular opacities (+2 days: progressive bilateral pulmonary opacities)	1		14 days	no	0	no (declined)	no	Plaquenil/hydroxychloroquine (5 day)	yes (azithromycin, cefuroxime (PCN allergy), + cefepime for presumed HAP)	2.73	0	1.76	41	17.1429	Not yet (81, ?) (+4/3)				no	no	yes	no
[truncated: 1 more columns]
